# Supplementary material for: Bimetallic Zinc-Iron-Modified Sugarcane Bagasse Biochar for Simultaneous Adsorption of Arsenic and Oxytetracycline from Wastewater
Source: Molecules. 2025 Jan 27;30(3):572. doi: 10.3390/molecules30030572 (PMC11820934; doi:10.3390/molecules30030572)
Supplement: Supplementary file 1 [file molecules-30-00572-s001.zip]

Archive with 1 entries (1 files):
- molecules-3429880-supplementary.pdf
